# Supplementary material for: Memory-like states created by the first ethanol experience are encoded into the Drosophila mushroom body learning and memory circuitry in an ethanol-specific manner
Source: PLoS Genet. 2025 Feb 3;21(2):e1011582. doi: 10.1371/journal.pgen.1011582 (PMC11801723; doi:10.1371/journal.pgen.1011582)
Supplement: S2 Table — (XLSX) [file pgen.1011582.s007.xlsx]

## Sheet: Supplementary Stats Table
Supplementary Table. Statistical analysis
Figure	Measurement	#	Genotype / Condition	n	Statistics Test	Post-hoc Test	Result	Adjusted P
1A, left	4 hr Rapid Tol.	1	w1118	10	Unpaired t test (Two-tailed)	F test, P=0.6497	**	0.0028 (1 vs. 2)
		2	w1118 + Cold Shock (CS)	9
1A, center-left	4 hr Rapid Tol.	3	w1118	12	Unpaired t test (Two-tailed)	F test, P=0.4775	*	0.0146 (3 vs. 4)
		4	w1118 + late CS	12
1A, center-right	24 hr Rapid Tol.	5	w1118	12	Unpaired t test (Two-tailed)	F test, P=0.5571	ns	0.8234 (5 vs. 6)
		6	w1118 + CS	12
1A, right	24 hr Rapid Tol.	7	w1118	12	Unpaired t test (Two-tailed)	F test, P=0.8778	ns	0.2388 (7 vs. 8)
		8	w1118 + late CS	12
1B, left	4 hr Rapid Tol.	1	w1118	8	Unpaired t test (Two-tailed)	F test, P=0.4673	**	0.0061 (1 vs. 2)
		2	amn1	8
	24 hr Rapid Tol.	3	w1118	8	Welch's t test (Two-tailed)	F test, P=0.0379	ns	0.1791 (3 vs. 4)
		4	amn1	8
1B, right	Sensitivity	1	w1118	8	Welch's t test (Two-tailed)	F test, P=0.0288	****	<0.0001 (1 vs. 2)
		2	amn1	8
1C, left	4 hr Rapid Tol.	1	Elav(c155)-Gal4>UAS-amn.IR	11	One-way ANOVA	Holm-Šídák's
		2	Elav(c155)-Gal4>+	11			ns	0.9209 (1 vs. 4)
		3	+>UAS-amn.IR	10			*	0.0129 (2 vs. 5)
		4	Elav(c155)-Gal4>UAS-amn.IR + CS	10			**	0.0062 (3 vs. 6)
		5	Elav(c155)-Gal4>+ + CS	10			****	<0.0001 (1 vs. 2)
		6	+>UAS-amn.IR + CS	12			****	<0.0001 (1 vs. 3)
1C, right	Sensitivity	1	Elav(c155)-Gal4>UAS-amn.IR	11	One-way ANOVA	Holm-Šídák's
		2	Elav(c155)-Gal4>+	11			****	<0.0001 (1 vs. 2)
		3	+>UAS-amn.IR	10			****	<0.0001 (1 vs. 3)
1D, left	4 hr Rapid Tol.	1	Elav(c155)-Gal4>UAS-rsh.IR (36758)	12	One-way ANOVA	Holm-Šídák's
		2	Elav(c155)-Gal4>+	11			**	0.0052 (1 vs. 4)
		3	+>UAS-rsh.IR (36758)	10			*	0.0192 (2 vs. 5)
		4	Elav(c155)-Gal4>UAS-rsh.IR (36758) + CS	8			*	0.0254 (3 vs. 6)
		5	Elav(c155)-Gal4>+ + CS	9			*	0.0114 (1 vs. 2)
		6	+>UAS-rsh.IR (36758) + CS	9			**	0.0021 (1 vs. 3)
1D, right	Sensitivity	4	Elav(c155)-Gal4>UAS-rsh.IR (36758) pre-CS	8	One-way ANOVA	Holm-Šídák's
		5	Elav(c155)-Gal4>+ pre-CS	9			****	<0.0001 (4 vs. 5)
		6	+>UAS-rsh.IR (36758) pre-CS	9			****	<0.0001 (4 vs. 6)
2A, left	4 hr Rapid Tol.	1	R13F02-Gal4>UAS-amn.IR	11	One-way ANOVA	Holm-Šídák's
		2	R13F02-Gal4>+	12			*	0.0319 (1 vs. 2)
		3	+>UAS-amn.IR	9			**	0.0014 (1 vs. 3)
2A, right	4 hr Rapid Tol.	1	R13F02-Gal4>UAS-amn.IR	6	One-way ANOVA	P=0.5469
		2	R13F02-Gal4>UAS-amn.IR + CS	9
		3	R13F02-Gal4>+ + CS	10
		4	+>UAS-amn.IR + CS	9
2A', left	Sensitivity	1	R13F02-Gal4>UAS-amn.IR	11	One-way ANOVA	P=0.1019
		2	R13F02-Gal4>+	12
		3	+>UAS-amn.IR	9
2A', right	Sensitivity	1	R13F02-Gal4>UAS-amn.IR	6	Kruskal-Wallis	P=0.3617
		2	R13F02-Gal4>UAS-amn.IR + CS	9
		3	R13F02-Gal4>+ + CS	10
		4	+>UAS-amn.IR + CS	9
2B	4 hr Rapid Tol.	1	2721-Gal4>UAS-amn.IR	12	One-way ANOVA	P=0.0942
		2	2721-Gal4>+	12
		3	+>UAS-amn.IR	11
2B'	Sensitivity	1	2721-Gal4>UAS-amn.IR	12	Kruskal-Wallis	Dunn's
		2	2721-Gal4>+	12			**	0.0013 (1 vs. 2)
		3	+>UAS-amn.IR	11			ns	0.8356 (1 vs. 3)
2C, left	4 hr Rapid Tol.	1	R11D09-Gal4>UAS-amn.IR	10	One-way ANOVA	Holm-Šídák's
		2	R11D09-Gal4>+	10			**	0.0089 (1 vs. 2)
		3	+>UAS-amn.IR	8			****	<0.0001 (1 vs. 3)
2C, center	4 hr Rapid Tol.	1	R35B12-Gal4>UAS-amn.IR	10	One-way ANOVA	P=0.1212
		2	R35B12-Gal4>+	9
		3	+>UAS-amn.IR	10
2C, right	4 hr Rapid Tol.	1	R28H05-Gal4>UAS-amn.IR	11	One-way ANOVA	P=0.1433
		2	R28H05-Gal4>+	11
		3	+>UAS-amn.IR	10
2C', left	Sensitivity	1	R11D09-Gal4>UAS-amn.IR	10	Kruskal-Wallis	Dunn's
		2	R11D09-Gal4>+	10			ns	0.1108 (1 vs. 2)
		3	+>UAS-amn.IR	8			***	0.0001 (1 vs. 3)
2C', center	Sensitivity	1	R35B12-Gal4>UAS-amn.IR	10	One-way ANOVA	P=0.0739
		2	R35B12-Gal4>+	9
		3	+>UAS-amn.IR	10
2C', right	Sensitivity	1	R28H05-Gal4>UAS-amn.IR	11	One-way ANOVA	Holm-Šídák's
		2	R28H05-Gal4>+	11			****	<0.0001 (1 vs. 2)
		3	+>UAS-amn.IR	10			**	0.0039 (1 vs. 3)
2D, left	4 hr Rapid Tol.	1	R13F02-Gal4>UAS-Nmdar1.IR	11	One-way ANOVA	Holm-Šídák's
		2	R13F02-Gal4>+	11			*	0.0291 (1 vs. 2)
		3	+>UAS-Nmdar1.IR	10			*	0.0375 (1 vs. 3)
2D, right	24 hr Rapid Tol.	1	R13F02-Gal4>UAS-Nmdar1.IR	9	One-way ANOVA	P=0.7817
		2	R13F02-Gal4>+	9
		3	+>UAS-Nmdar1.IR	9
2D'	Sensitivity	1	R13F02-Gal4>UAS-Nmdar1.IR	11	One-way ANOVA	Holm-Šídák's
		2	R13F02-Gal4>+	11			****	<0.0001 (1 vs. 2)
		3	+>UAS-Nmdar1.IR	10			****	<0.0001 (1 vs. 3)
3A, left	4 hr Rapid Tol.	1	R13F02-Gal4>UAS-rsh.IR (39932)	11	Brown-Forsythe	P=0.2127
		2	R13F02-Gal4>+	11
		3	+>UAS-rsh.IR (39932)	10
3A, center	4 hr Rapid Tol.	1	R13F02-Gal4>UAS-rsh.IR (39932) + CS	9	Kruskal-Wallis	P=0.9634
		2	R13F02-Gal4>+ + CS	8
		3	+>UAS-rsh.IR (39932) + CS	8
3A, right	24 hr Rapid Tol.	1	R13F02-Gal4>UAS-rsh.IR (39932)	9	One-way ANOVA	P=0.7794
		2	R13F02-Gal4>+	8
		3	+>UAS-rsh.IR (39932)	9
3A'	Sensitivity	1	R13F02-Gal4>UAS-rsh.IR (39932)	9	One-way ANOVA	Holm-Šídák's
		2	R13F02-Gal4>+	8			*	0.0230 (1 vs. 2)
		3	+>UAS-rsh.IR (39932)	8			*	0.0230 (1 vs. 3)
3B	4 hr Rapid Tol.	1	VT43924-Gal4>UAS-rsh.IR (36758)	8	Brown-Forsythe	P=0.1677
		2	VT43924-Gal4>+	8
		3	+>UAS-rsh.IR (36758)	8
3B'	Sensitivity	1	VT43924-Gal4>UAS-rsh.IR (36758)	8	One-way ANOVA	Holm-Šídák's
		2	VT43924-Gal4>+	8			*	0.0263 (1 vs. 2)
		3	+>UAS-rsh.IR (36758)	8			**	0.0056 (1 vs. 3)
3C	4 hr Rapid Tol.	1	VT64246-Gal4>UAS-rsh.IR (39932)	11	One-way ANOVA	Holm-Šídák's
		2	VT64246-Gal4>+	11			ns	0.8909 (1 vs. 2)
		3	+>UAS-rsh.IR (39932)	10			*	0.0338 (1 vs. 3)
3C'	Sensitivity	1	VT64246-Gal4>UAS-rsh.IR (39932)	11	One-way ANOVA	Holm-Šídák's
		2	VT64246-Gal4>+	11			ns	0.7854 (1 vs. 2)
		3	+>UAS-rsh.IR (39932)	10			ns	0.0528 (1 vs. 3)
4A, left	4 hr Rapid Tol.	1	GH146-Gal4>UAS-Shibire(ts)	10	One-way ANOVA	Holm-Šídák's
		2	GH146-Gal4>+	8			*	0.0309 (1 vs. 2)
		3	+>UAS-Shibire(ts)	9			*	0.0398 (1 vs. 3)
4A, right	4 hr Rapid Tol.	1	GH146-Gal4,Gad1-Gal80>UAS-Shibire(ts)	11	Kruskal-Wallis	P=0.4083
		2	GH146-Gal4,Gad1-Gal80>+	13
		3	+>UAS-Shibire(ts)	12
4A', left	Sensitivity	1	GH146-Gal4>UAS-Shibire(ts)	10	Brown-Forsythe	Dunnett's T3
		2	GH146-Gal4>+	8			*	0.0162 (1 vs. 2)
		3	+>UAS-Shibire(ts)	9			**	0.0075 (1 vs. 3)
4A', right	Sensitivity	1	GH146-Gal4,Gad1-Gal80>UAS-Shibire(ts)	11	Kruskal-Wallis	P=0.1092
		2	GH146-Gal4,Gad1-Gal80>+	13
		3	+>UAS-Shibire(ts)	12
4B, left	4 hr Rapid Tol.	1	GH146-Gal4>UAS-Shibire(ts)	9	One-way ANOVA	Holm-Šídák's
		2	GH146-Gal4>+	11			*	0.0318 (1 vs. 2)
		3	+>UAS-Shibire(ts)	11			*	0.0318 (1 vs. 3)
4B, center	4 hr Rapid Tol.	1	GH146-Gal4>UAS-Shibire(ts)	11	One-way ANOVA	P=0.8058
		2	GH146-Gal4>+	9
		3	+>UAS-Shibire(ts)	10
4B, right	4 hr Rapid Tol.	1	GH146-Gal4>UAS-Shibire(ts)	10	Brown-Forsythe	P=0.1436
		2	GH146-Gal4>+	9
		3	+>UAS-Shibire(ts)	10
4B', left	Sensitivity	1	GH146-Gal4>UAS-Shibire(ts)	9	One-way ANOVA	P=0.1646
		2	GH146-Gal4>+	11
		3	+>UAS-Shibire(ts)	11
4B', center	Sensitivity	1	GH146-Gal4>UAS-Shibire(ts)	11	One-way ANOVA	Holm-Šídák's
		2	GH146-Gal4>+	9			**	0.0023 (1 vs. 2)
		3	+>UAS-Shibire(ts)	10			*	0.0172 (1 vs. 3)
4B', right	Sensitivity	1	GH146-Gal4>UAS-Shibire(ts)	10	One-way ANOVA	Holm-Šídák's
		2	GH146-Gal4>+	9			*	0.0388 (1 vs. 2)
		3	+>UAS-Shibire(ts)	10			**	0.0027 (1 vs. 3)
4C	24 hr Rapid Tol.	1	VT43924-Gal4>UAS-Shibire(ts)	8	One-way ANOVA	Holm-Šídák's
		2	VT43924-Gal4>+	8			****	<0.0001 (1 vs. 2)
		3	+>UAS-Shibire(ts)	8			**	0.0073 (1 vs. 3)
4C'	Sensitivity	1	VT43924-Gal4>UAS-Shibire(ts)	8	One-way ANOVA	P=0.5864
		2	VT43924-Gal4>+	8
		3	+>UAS-Shibire(ts)	8
4D, left	4 hr Rapid Tol.	1	VT43924-Gal4>UAS-Gad1.IR	9	Brown-Forsythe	Dunnett's T3
		2	VT43924-Gal4>+	10			***	0.0001 (1 vs. 2)
		3	+>UAS-Gad1.IR	11			**	0.0045 (1 vs. 3)
4D, right	4 hr Rapid Tol.	1	VT43924-Gal4>UAS-Gad1.IR + CS	8	One-way ANOVA	P=0.2202
		2	VT43924-Gal4>+ + CS	8
		3	+>UAS-Gad1.IR + CS	8
4D'	Sensitivity	1	VT43924-Gal4>UAS-Gad1.IR	8	One-way ANOVA	P=0.2489
		2	VT43924-Gal4>+	8
		3	+>UAS-Gad1.IR	8
4E, left	4 hr Rapid Tol.	1	VT43924-Gal4>UAS-Tbh.IR	9	One-way ANOVA	Holm-Šídák's
		2	VT43924-Gal4>+	10			**	0.0040 (1 vs. 2)
		3	+>UAS-Tbh.IR	12			*	0.0266 (1 vs. 3)
4E, right	4 hr Rapid Tol.	1	VT43924-Gal4>UAS-Tbh.IR + CS	9	One-way ANOVA	Holm-Šídák's
		2	VT43924-Gal4>+ + CS	10			**	0.0084 (1 vs. 2)
		3	+>UAS-Tbh.IR + CS	10			ns	0.1658 (1 vs. 3)
4E'	Sensitivity	1	VT43924-Gal4>UAS-Tbh.IR	9	One-way ANOVA	P=0.2424
		2	VT43924-Gal4>+	10
		3	+>UAS-Tbh.IR	12
5A, left	4 hr Rapid Tol.	1	R13F02-Gal4,tub-Gal80(ts)>UAS-Rdl.IR	8	One-way ANOVA	Holm-Šídák's
		2	R13F02-Gal4,tub-Gal80(ts)>+	12			**	0.0043 (1 vs. 2)
		3	+>UAS-Rdl.IR	10			*	0.0256 (1 vs. 3)
5A, right	24 hr Rapid Tol.	1	R13F02-Gal4,tub-Gal80(ts)>UAS-Rdl.IR	11	One-way ANOVA	P=0.7998
		2	R13F02-Gal4,tub-Gal80(ts)>+	9
		3	+>UAS-Rdl.IR	11
5A'	Sensitivity	1	R13F02-Gal4,tub-Gal80(ts)>UAS-Rdl.IR	8	One-way ANOVA	Holm-Šídák's
		2	R13F02-Gal4,tub-Gal80(ts)>+	12			*	0.0154 (1 vs. 2)
		3	+>UAS-Rdl.IR	10			ns	0.1340 (1 vs. 3)
5B, left	4 hr Rapid Tol.	1	R19B03-Gal4>UAS-Shibire(ts)	14	Kruskal-Wallis	P=0.1385
		2	R19B03-Gal4>+	14
		3	+>UAS-Shibire(ts)	14
5B, center-left	4 hr Rapid Tol.	1	R11D09-Gal4>UAS-Shibire(ts)	9	One-way ANOVA	P=0.1742
		2	R11D09-Gal4>+	10
		3	+>UAS-Shibire(ts)	10
5B, center-right	4 hr Rapid Tol.	1	R35B12-Gal4>UAS-Shibire(ts)	9	One-way ANOVA	P=0.3723
		2	R35B12-Gal4>+	13
		3	+>UAS-Shibire(ts)	12
5B, right	4 hr Rapid Tol.	1	R28H05-Gal4>UAS-Shibire(ts)	13	One-way ANOVA	P=0.7914
		2	R28H05-Gal4>+	11
		3	+>UAS-Shibire(ts)	11
5B', left	Sensitivity	1	R19B03-Gal4>UAS-Shibire(ts)	14	Kruskal-Wallis	P=0.7582
		2	R19B03-Gal4>+	14
		3	+>UAS-Shibire(ts)	14
5B', center-left	Sensitivity	1	R11D09-Gal4>UAS-Shibire(ts)	9	One-way ANOVA	P=0.6812
		2	R11D09-Gal4>+	10
		3	+>UAS-Shibire(ts)	10
5B', center-right	Sensitivity	1	R35B12-Gal4>UAS-Shibire(ts)	9	One-way ANOVA	Holm-Šídák's
		2	R35B12-Gal4>+	13			*	0.0116 (1 vs. 2)
		3	+>UAS-Shibire(ts)	12			***	0.0006 (1 vs. 3)
5B', right	Sensitivity	1	R28H05-Gal4>UAS-Shibire(ts)	13	One-way ANOVA	P=0.4530
		2	R28H05-Gal4>+	11
		3	+>UAS-Shibire(ts)	11
6A	Chronic Tol.	1	nSyb-Gal4,tub-Gal80(ts)>UAS-Ricin(cs)	16	One-way ANOVA	Holm-Šídák's
		2	nSyb-Gal4,tub-Gal80(ts)>+	16			*	0.0189 (1 vs. 2)
		3	+>UAS-Ricin(cs)	16			*	0.0438 (1 vs. 3)
6A'	Sensitivity	1	nSyb-Gal4,tub-Gal80(ts)>UAS-Ricin(cs)	16	One-way ANOVA	Holm-Šídák's
		2	nSyb-Gal4,tub-Gal80(ts)>+	16			ns	0.9369 (1 vs. 2)
		3	+>UAS-Ricin(cs)	16			*	0.0136 (1 vs. 3)
6B, left	4 hr Rapid Tol.	1	R13F02-Gal4>UAS-Ricin(cs)	15	One-way ANOVA	P=0.3258
		2	R13F02-Gal4>+	16
		3	+>UAS-Ricin(cs)	16
6B, center	4 hr Rapid Tol.	1	R13F02-Gal4>UAS-Ricin(cs)	17	One-way ANOVA	P=0.1418
		2	R13F02-Gal4>+	15
		3	+>UAS-Ricin(cs)	16
6B, right	4 hr Rapid Tol.	1	R13F02-Gal4>UAS-Ricin(cs)	16	Brown-Forsythe	P=0.4075
		2	R13F02-Gal4>+	16
		3	+>UAS-Ricin(cs)	16
6B', left	Sensitivity	1	R13F02-Gal4>UAS-Ricin(cs)	15	One-way ANOVA	Holm-Šídák's
		2	R13F02-Gal4>+	16			***	0.0002 (1 vs. 2)
		3	+>UAS-Ricin(cs)	16			ns	0.5190 (1 vs. 3)
6B', center	Sensitivity	1	R13F02-Gal4>UAS-Ricin(cs)	17	Brown-Forsythe	P=0.7374
		2	R13F02-Gal4>+	15
		3	+>UAS-Ricin(cs)	16
6B', right	Sensitivity	1	R13F02-Gal4>UAS-Ricin(cs)	16	One-way ANOVA	P=0.4697
		2	R13F02-Gal4>+	16
		3	+>UAS-Ricin(cs)	16
6C, left	4 hr Rapid Tol.	1	R13F02-Gal4>UAS-Mef2.EnR	13	One-way ANOVA	P=0.4447
		2	R13F02-Gal4>+	12
		3	+>UAS-Mef2.EnR	13
6C, center	4 hr Rapid Tol.	1	R13F02-Gal4>UAS-Nmdar1.IR	15	One-way ANOVA	P=0.4266
		2	R13F02-Gal4>+	15
		3	+>UAS-Nmdar1.IR	14
6C, right	4 hr Rapid Tol.	1	R13F02-Gal4>UAS-CaMKII(T278D)	15	One-way ANOVA	P=0.3924
		2	R13F02-Gal4>+	14
		3	+>UAS-CaMKII(T278D)	13
6C', left	Sensitivity	1	R13F02-Gal4>UAS-Mef2.EnR	13	One-way ANOVA	P=0.1113
		2	R13F02-Gal4>+	12
		3	+>UAS-Mef2.EnR	13
6C', center	Sensitivity	1	R13F02-Gal4>UAS-Nmdar1.IR	15	One-way ANOVA	Holm-Šídák's
		2	R13F02-Gal4>+	15			*	0.0199 (1 vs. 2)
		3	+>UAS-Nmdar1.IR	14			**	0.0051 (1 vs. 3)
6C', right	Sensitivity	1	R13F02-Gal4>UAS-CaMKII(T278D)	15	One-way ANOVA	Holm-Šídák's
		2	R13F02-Gal4>+	14			ns	0.1055 (1 vs. 2)
		3	+>UAS-CaMKII(T278D)	13			*	0.0150 (1 vs. 3)
6D	Chronic Tol.	1	rut1	18	Mann-Whitney test (Two-tailed)		****	<0.0001 (1 vs. 2)
		2	w1118	18
6D'	Sensitivity	1	rut1	18	Unpaired t test (Two-tailed)	F test P=0.3242	****	<0.0001 (1 vs. 2)
		2	w1118	18
7A, left	Chronic Tol.	1	2721-Gal4>UAS-Shibire(ts)	14	One-way ANOVA	Holm-Šídák's
		2	2721-Gal4>+	17			**	0.0014 (1 vs. 2)
		3	+>UAS-Shibire(ts)	15			**	0.0011 (1 vs. 3)
7A, right	Chronic Tol.	1	2721-Gal4>UAS-Shibire(ts)	15	One-way ANOVA	P=0.8252
		2	2721-Gal4>+	17
		3	+>UAS-Shibire(ts)	14
7A', left	Sensitivity	1	2721-Gal4>UAS-Shibire(ts)	14	Brown-Forsythe	Dunnett's T3
		2	2721-Gal4>+	17			ns	0.4008 (1 vs. 2)
		3	+>UAS-Shibire(ts)	15			**	0.0036 (1 vs. 3)
7A', right	Sensitivity	1	2721-Gal4>UAS-Shibire(ts)	15	Kruskal-Wallis	P=0.1139
		2	2721-Gal4>+	17
		3	+>UAS-Shibire(ts)	14
7B, left	Chronic Tol.	1	VT64246-Gal4>UAS-Shibire(ts)	16	One-way ANOVA	Holm-Šídák's
		2	VT64246-Gal4>+	13			*	0.0121 (1 vs. 2)
		3	+>UAS-Shibire(ts)	15			**	0.0011 (1 vs. 3)
7B, center	Chronic Tol.	1	VT64246-Gal4>UAS-Shibire(ts)	14	One-way ANOVA	P=0.8336
		2	VT64246-Gal4>+	13
		3	+>UAS-Shibire(ts)	14
7B, right	Chronic Tol.	1	VT64246-Gal4>UAS-Shibire(ts)	13	One-way ANOVA	P=0.3506
		2	VT64246-Gal4>+	14
		3	+>UAS-Shibire(ts)	15
7B', left	Sensitivity	1	VT64246-Gal4>UAS-Shibire(ts)	16	Brown-Forsythe	Dunnett's T3
		2	VT64246-Gal4>+	13			***	0.0006 (1 vs. 2)
		3	+>UAS-Shibire(ts)	15			****	<0.0001 (1 vs. 3)
7B', center	Sensitivity	1	VT64246-Gal4>UAS-Shibire(ts)	14	Brown-Forsythe	P=0.0755
		2	VT64246-Gal4>+	13
		3	+>UAS-Shibire(ts)	14
7B', right	Sensitivity	1	VT64246-Gal4>UAS-Shibire(ts)	13	One-way ANOVA	P=0.3151
		2	VT64246-Gal4>+	14
		3	+>UAS-Shibire(ts)	15
7C	Chronic Tol.	1	VT43924-Gal4>UAS-Shibire(ts)	18	One-way ANOVA	P=0.6854
		2	VT43924-Gal4>+	16
		3	+>UAS-Shibire(ts)	17
7C'	Sensitivity	1	VT43924-Gal4>UAS-Shibire(ts)	18	Kruskal-Wallis	P=0.2166
		2	VT43924-Gal4>+	16
		3	+>UAS-Shibire(ts)	17
7D, left	Chronic Tol.	1	R13F02-Gal4>UAS-Shibire(ts)	12	One-way ANOVA	P=0.1609
		2	R13F02-Gal4>+	12
		3	+>UAS-Shibire(ts)	12
7D, center-left	Chronic Tol.	1	R11D09-Gal4>UAS-Shibire(ts)	17	Kruskal-Wallis	Dunn's
		2	R11D09-Gal4>+	17			ns	0.0697 (1 vs. 2)
		3	+>UAS-Shibire(ts)	17			*	0.0476 (1 vs. 3)
7D, center-right	Chronic Tol.	1	R35B12-Gal4>UAS-Shibire(ts)	11	Brown-Forsythe	P=0.2381
		2	R35B12-Gal4>+	11
		3	+>UAS-Shibire(ts)	12
7D, right	Chronic Tol.	1	R28H05-Gal4>UAS-Shibire(ts)	16	Brown-Forsythe	Dunnett's T3
		2	R28H05-Gal4>+	15			ns	0.5344 (1 vs. 2)
		3	+>UAS-Shibire(ts)	15			ns	0.1127 (1 vs. 3)
7D', left	Sensitivity	1	R13F02-Gal4>UAS-Shibire(ts)	12	Brown-Forsythe	Dunnett's T3
		2	R13F02-Gal4>+	12			ns	0.1399 (1 vs. 2)
		3	+>UAS-Shibire(ts)	12			**	0.0021 (1 vs. 3)
7D', center-left	Sensitivity	1	R11D09-Gal4>UAS-Shibire(ts)	17	Kruskal-Wallis	P=0.2647
		2	R11D09-Gal4>+	17
		3	+>UAS-Shibire(ts)	17
7D', center-right	Sensitivity	1	R35B12-Gal4>UAS-Shibire(ts)	11	Brown-Forsythe	Dunnett's T3
		2	R35B12-Gal4>+	11			***	0.0010 (1 vs. 2)
		3	+>UAS-Shibire(ts)	12			***	0.0005 (1 vs. 3)
7D', right	Sensitivity	1	R28H05-Gal4>UAS-Shibire(ts)	16	One-way ANOVA	Holm-Šídák's
		2	R28H05-Gal4>+	15			*	0.0248 (1 vs. 2)
		3	+>UAS-Shibire(ts)	15			**	0.0011 (1 vs. 3)
8A, left	Chronic Tol.	1	VT64246-Gal4>UAS-Gad1.IR	11	One-way ANOVA	Holm-Šídák's
		2	VT64246-Gal4>+	12			****	<0.0001 (1 vs. 2)
		3	+>UAS-Gad1.IR	13			****	<0.0001 (1 vs. 3)
8A, right	Chronic Tol.	1	2721-Gal4>UAS-Gad1.IR	16	Kruskal-Wallis	Dunn's
		2	2721-Gal4>+	16			**	0.0025 (1 vs. 2)
		3	+>UAS-Gad1.IR	16			*	0.0363 (1 vs. 3)
8A', left	Sensitivity	1	VT64246-Gal4>UAS-Gad1.IR	14	One-way ANOVA	Holm-Šídák's
		2	VT64246-Gal4>+	17			****	<0.0001 (1 vs. 2)
		3	+>UAS-Gad1.IR	15			****	<0.0001 (1 vs. 3)
8A', right	Sensitivity	1	2721-Gal4>UAS-Gad1.IR	15	Kruskal-Wallis	Dunn's
		2	2721-Gal4>+	17			****	<0.0001 (1 vs. 2)
		3	+>UAS-Gad1.IR	14			*	0.0119 (1 vs. 3)
8B	Chronic Tol.	1	R13F02-Gal4,tub-Gal80(ts)>UAS-Rdl.IR	16	Kruskal-Wallis	Dunn's
		2	R13F02-Gal4,tub-Gal80(ts)>+	18			***	0.0002 (1 vs. 2)
		3	+>UAS-Rdl.IR	16			*	0.0452 (1 vs. 3)
8B'	Sensitivity	1	R13F02-Gal4,tub-Gal80(ts)>UAS-Rdl.IR	16	One-way ANOVA	Holm-Šídák's
		2	R13F02-Gal4,tub-Gal80(ts)>+	18			***	0.0008 (1 vs. 2)
		3	+>UAS-Rdl.IR	16			ns	0.4972 (1 vs. 3)
8C, left	Chronic Tol.	1	R11D09-Gal4>UAS-Rdl.IR	18	One-way ANOVA	P=0.6190
		2	R11D09-Gal4>+	16
		3	+>UAS-Rdl.IR	17
8C, center	Chronic Tol.	1	R35B12-Gal4>UAS-Rdl.IR	12	One-way ANOVA	P=0.8682
		2	R35B12-Gal4>+	9
		3	+>UAS-Rdl.IR	12
8C, right	Chronic Tol.	1	R28H05-Gal4>UAS-Rdl.IR	14	One-way ANOVA	Holm-Šídák's
		2	R28H05-Gal4>+	15			*	0.0167 (1 vs. 2)
		3	+>UAS-Rdl.IR	17			*	0.0200 (1 vs. 3)
8C', left	Sensitivity	1	R11D09-Gal4>UAS-Rdl.IR	18	One-way ANOVA	Holm-Šídák's
		2	R11D09-Gal4>+	16			ns	0.7826 (1 vs. 2)
		3	+>UAS-Rdl.IR	17			****	<0.0001 (1 vs. 3)
8C', center	Sensitivity	1	R35B12-Gal4>UAS-Rdl.IR	12	One-way ANOVA	Holm-Šídák's
		2	R35B12-Gal4>+	9			ns	0.1541 (1 vs. 2)
		3	+>UAS-Rdl.IR	12			ns	0.6453 (1 vs. 3)
8C', right	Sensitivity	1	R28H05-Gal4>UAS-Rdl.IR	14	One-way ANOVA	Holm-Šídák's
		2	R28H05-Gal4>+	15			*	0.0404 (1 vs. 2)
		3	+>UAS-Rdl.IR	17			*	0.0434 (1 vs. 3)
9A, left	Chronic Tol.	1	2721-Gal4>UAS-CREB2b	15	Brown-Forsythe	P=0.6889
		2	2721-Gal4>+	16
		3	+>UAS-CREB2b	15
9A, center	Chronic Tol.	1	VT64246-Gal4>UAS-Ricin(cs)	12	Kruskal-Wallis	Dunn's
		2	VT64246-Gal4>+	10			*	0.0365 (1 vs. 2)
		3	+>UAS-Ricin(cs)	12			*	0.0222 (1 vs. 3)
9A, right	Chronic Tol.	1	VT64246-Gal4>UAS-Ricin(cs)	15	One-way ANOVA	P=0.4080
		2	VT64246-Gal4>+	14
		3	+>UAS-Ricin(cs)	14
9A', left	Sensitivity	1	2721-Gal4>UAS-CREB2b	15	Kruskal-Wallis	Dunn's
		2	2721-Gal4>+	16			ns	0.1091 (1 vs. 2)
		3	+>UAS-CREB2b	15			ns	0.6399 (1 vs. 3)
9A', center	Sensitivity	1	VT64246-Gal4>UAS-Ricin(cs)	12	One-way ANOVA	Holm-Šídák's
		2	VT64246-Gal4>+	10			ns	0.5760 (1 vs. 2)
		3	+>UAS-Ricin(cs)	12			**	0.0085 (1 vs. 3)
9A', right	Sensitivity	1	VT64246-Gal4>UAS-Ricin(cs)	15	Brown-Forsythe	P=0.2820
		2	VT64246-Gal4>+	14
		3	+>UAS-Ricin(cs)	14
9B, left	Chronic Tol.	1	R28H05-Gal4>UAS-Ricin(cs)	17	Brown-Forsythe	P=0.7566
		2	R28H05-Gal4>+	19
		3	+>UAS-Ricin(cs)	18
9B, center-left	Chronic Tol.	1	R28H05-Gal4>UAS-Ricin(cs)	17	One-way ANOVA	P=0.3293
		2	R28H05-Gal4>+	18
		3	+>UAS-Ricin(cs)	18
9B, center-right	Chronic Tol.	1	17d-Gal4>UAS-kay.DN	17	One-way ANOVA	P=0.5088
		2	17d-Gal4>+	16
		3	+>UAS-kay.DN	16
9B, right	Chronic Tol.	1	201y-Gal4>UAS-kay.DN	16	One-way ANOVA	P=0.6056
		2	201y-Gal4>+	16
		3	+>UAS-kay.DN	16
9B', left	Sensitivity	1	R28H05-Gal4>UAS-Ricin(cs)	17	Brown-Forsythe	P=0.4404
		2	R28H05-Gal4>+	19
		3	+>UAS-Ricin(cs)	18
9B', center-left	Sensitivity	1	R28H05-Gal4>UAS-Ricin(cs)	17	Kruskal-Wallis	Dunn's
		2	R28H05-Gal4>+	18			ns	0.1307 (1 vs. 2)
		3	+>UAS-Ricin(cs)	18			****	<0.0001 (1 vs. 3)
9B', center-right	Sensitivity	1	17d-Gal4>UAS-kay.DN	17	One-way ANOVA	P=0.1416
		2	17d-Gal4>+	16
		3	+>UAS-kay.DN	16
9B', right	Sensitivity	1	201y-Gal4>UAS-kay.DN	16	Brown-Forsythe	Dunnett's T3
		2	201y-Gal4>+	16			****	<0.0001 (1 vs. 2)
		3	+>UAS-kay.DN	16			ns	0.0615 (1 vs. 3)
10A, left	Chronic Tol.	1	Sirt12A-7-11	10	Unpaired t test Two-tailed	F test, P=0.2130	***	0.0006 (1 vs. 2)
		2	w1118	13
10A, center	Chronic Tol.	1	Sirt12A-7-11 + early CS	10	Unpaired t test Two-tailed	F test, P=0.2637	ns	0.9656 (1 vs. 2)
		2	w1118 + early CS	17
10A, right	Chronic Tol.	1	Sirt12A-7-11 + late CS	15	Mann-Whitney test Two-tailed		***	0.0006 (1 vs. 2)
		2	w1118 + late CS	11
10A', left	Sensitivity	1	Sirt12A-7-11	10	Mann-Whitney test Two-tailed		****	<0.0001 (1 vs. 2)
		2	w1118	13
10A', center	Sensitivity	1	Sirt12A-7-11 + early CS	10	Mann-Whitney test Two-tailed		****	<0.0001 (1 vs. 2)
		2	w1118 + early CS	17
10A', right	Sensitivity	1	Sirt12A-7-11 + late CS	15	Unpaired t test Two-tailed	F test, P=0.1763	****	<0.0001 (1 vs. 2)
		2	w1118 + late CS	11
10B	Chronic Tol.	1	R11D09-Gal4>UAS-Sirt1.IR + early CS	16	One-way ANOVA	P=0.8207
		2	R11D09-Gal4>+ + early CS	16
		3	+>UAS-Sirt1.IR + early CS	14
10B'	Sensitivity	1	R11D09-Gal4>UAS-Sirt1.IR + early CS	17	One-way ANOVA	Holm-Šídák's
		2	R11D09-Gal4>+ + early CS	15			*	0.0405 (1 vs. 2)
		3	+>UAS-Sirt1.IR + early CS	15			**	0.0017 (1 vs. 3)
10C, left	72 hr Chronic Tol.	1	Sirt12A-7-11	10	One sample t test (Two-tailed)	Compared to 0	ns	P=0.3266
10C, right	72 hr Chronic Tol.	1	R11D09-Gal4>UAS-Sirt1.IR	14	One-way ANOVA	P=0.5090
		2	R11D09-Gal4>+	13
		3	+>UAS-Sirt1.IR	13
10C', left	Sensitivity	1	Sirt12A-7-11 Air	14	Unpaired t test Two-tailed	F test, P=0.1546	ns	0.3957 (1 vs. 2)
		2	Sirt12A-7-11 Ethanol	15
10C', right	Sensitivity	1	R11D09-Gal4>UAS-Sirt1.IR	14	One-way ANOVA	P=0.6118
		2	R11D09-Gal4>+	13
		3	+>UAS-Sirt1.IR	13
10D	4 hr Rapid Tol.	1	R11D09-Gal4>UAS-Sirt1.IR	14	Brown-Forsythe	Dunnett's T3
		2	R11D09-Gal4>+	12			ns	0.4041 (1 vs. 2)
		3	+>UAS-Sirt1.IR	12			ns	0.0576 (1 vs. 3)
	4 hr Rapid Tol.	1	R11D09-Gal4>UAS-Sirt1.IR + CS	12	One-way ANOVA	P=0.3073
		2	R11D09-Gal4>+ + CS	12
		3	+>UAS-Sirt1.IR + CS	12
S1A, left	Sensitivity	1	w1118	10	Unpaired t test (Two-tailed)	F test, P=0.5154	ns	0.6789 (1 vs. 2)
		2	w1118 pre-cold shock (CS)	9
S1A, center-left	Sensitivity	3	w1118	12	Unpaired t test (Two-tailed)	F test, P=0.6629	ns	0.0725 (3 vs. 4)
		4	w1118 pre-late CS	12
S1A, center-right	Sensitivity	5	w1118	12	Mann-Whitney test (Two-tailed)		ns	0.8309 (5 vs. 6)
		6	w1118 pre-CS	12
S1A, right	Sensitivity	7	w1118	12	Mann-Whitney test (Two-tailed)		ns	0.3545 (7 vs. 8)
		8	w1118 pre-late CS	12
S1B, left	4 hr Rapid Tol.	1	w1118	9	Unpaired t test (Two-tailed)	F test, P=0.2572	****	<0.0001 (1 vs. 2)
		2	rut1	9
	24 hr Rapid Tol.	3	w1118	10	Unpaired t test (Two-tailed)	F test, P=0.3109	ns	0.1263 (3 vs. 4)
		4	rut1	11
S1B, right	Sensitivity	1	w1118	9	Unpaired t test (Two-tailed)	F test, P=0.2215	****	<0.0001 (1 vs. 2)
		2	rut1	9
S1C, left	4 hr Rapid Tol.	1	Elav(c155)-Gal4>UAS-rsh.IR (57574)	10	One-way ANOVA	Holm-Šídák's
		2	Elav(c155)-Gal4>+	13			***	0.0004 (1 vs. 2)
		3	+>UAS-rsh.IR (57574)	13			*	0.0335 (1 vs. 3)
S1C, right	Sensitivity	1	Elav(c155)-Gal4>UAS-rsh.IR (57574)	10	One-way ANOVA	Holm-Šídák's
		2	Elav(c155)-Gal4>+	13			***	0.0001 (1 vs. 2)
		3	+>UAS-rsh.IR (57574)	13			ns	0.5265 (1 vs. 3)
S2A	4 hr Rapid Tol.	1	R16A06-Gal4>UAS-amn.IR	10	One-way ANOVA	Holm-Šídák's
		2	R16A06-Gal4>+	11			**	0.0065 (1 vs. 2)
		3	+>UAS-amn.IR	9			*	0.0374 (1 vs. 3)
S2A'	Sensitivity	1	R16A06-Gal4>UAS-amn.IR	10	One-way ANOVA	Holm-Šídák's
		2	R16A06-Gal4>+	11			**	0.0011 (1 vs. 2)
		3	+>UAS-amn.IR	9			**	0.0084 (1 vs. 3)
S2B, left	4 hr Rapid Tol.	1	R13F02-Gal4>UAS-CAMKII.IR	14	One-way ANOVA	P=0.2067
		2	R13F02-Gal4>+	14
		3	+>UAS-CAMKII.IR	12
S2B, right	4 hr Rapid Tol.	1	nSyb-Gal4>UAS-CaMKII.IR	6	One-way ANOVA	Holm-Šídák's
		2	nSyb-Gal4>+	9			****	<0.0001 (1 vs. 2)
		3	+>UAS-CaMKII.IR	9			**	0.0098 (1 vs. 3)
S2B', left	Sensitivity	1	R13F02-Gal4>UAS-CAMKII.IR	14	One-way ANOVA	P=0.0702
		2	R13F02-Gal4>+	14
		3	+>UAS-CAMKII.IR	12
S2B', right	Sensitivity	1	nSyb-Gal4>UAS-CaMKII.IR	6	Kruskal-Wallis	Dunn's
		2	nSyb-Gal4>+	9			ns	0.1686 (1 vs. 2)
		3	+>UAS-CaMKII.IR	9			*	0.0189 (1 vs. 3)
S3A, left	4 hr Rapid Tol.	1	R13F02-Gal4>UAS-rsh.IR (36758)	11	One-way ANOVA	P=0.0589
		2	R13F02-Gal4>+	10
		3	+>UAS-rsh.IR (36758)	10
S3A, right	4 hr Rapid Tol.	1	R13F02-Gal4>UAS-rsh.IR (36758) +CS	8	One-way ANOVA	P=0.6891
		2	R13F02-Gal4>+ +CS	8
		3	+>UAS-rsh.IR (36758) +CS	8
S3A'	Sensitivity	1	R13F02-Gal4>UAS-rsh.IR (36758)	8	Brown-Forsythe	Dunnett's T3
		2	R13F02-Gal4>+	8			****	<0.0001 (1 vs. 2)
		3	+>UAS-rsh.IR (36758)	8			****	<0.0001 (1 vs. 3)
S3B	4 hr Rapid Tol.	1	VT43924-Gal4>UAS-rsh.IR (39932)	8	One-way ANOVA	P=0.7640
		2	VT43924-Gal4>+	8
		3	+>UAS-rsh.IR (39932)	8
S3B'	Sensitivity	1	VT43924-Gal4>UAS-rsh.IR (39932)	8	One-way ANOVA	P=0.5389
		2	VT43924-Gal4>+	8
		3	+>UAS-rsh.IR (39932)	8
S4A, left	4 hr Rapid Tol.	1	VT43924-Gal4>UAS-Shibire(ts)	13	Kruskal-Wallis	Dunn's
		2	VT43924-Gal4>+	11			*	0.0143 (1 vs. 2)
		3	+>UAS-Shibire(ts)	12			****	<0.0001 (1 vs. 3)
S4A, right	4 hr Rapid Tol.	1	VT43924-Gal4>UAS-Shibire(ts)	8	One-way ANOVA	Holm-Šídák's
		2	VT43924-Gal4>+	8			*	0.0139 (1 vs. 2)
		3	+>UAS-Shibire(ts)	8			**	0.0016 (1 vs. 3)
S4A', left	Sensitivity	1	VT43924-Gal4>UAS-Shibire(ts)	13	One-way ANOVA	P=0.7553
		2	VT43924-Gal4>+	11
		3	+>UAS-Shibire(ts)	12
S4A', right	Sensitivity	1	VT43924-Gal4>UAS-Shibire(ts)	8	One-way ANOVA	Holm-Šídák's
		2	VT43924-Gal4>+	8			*	0.0310 (1 vs. 2)
		3	+>UAS-Shibire(ts)	8			**	0.0042 (1 vs. 3)
S4B, left	4 hr Rapid Tol.	1	GH146-Gal4>UAS-Gad1.IR	11	One-way ANOVA	Holm-Šídák's
		2	GH146-Gal4>+	11			****	<0.0001 (1 vs. 2)
		3	+>UAS-Gad1.IR	10			****	<0.0001 (1 vs. 3)
S4B, right	4 hr Rapid Tol.	1	GH146-Gal4>UAS-Gad1.IR + CS	9	One-way ANOVA	Holm-Šídák's
		2	GH146-Gal4>+ + CS	10			****	<0.0001 (1 vs. 2)
		3	+>UAS-Gad1.IR + CS	10			ns	0.1049 (1 vs. 3)
S4B'	Sensitivity	1	GH146-Gal4>UAS-Gad1.IR	9	Brown-Forsythe	Dunnett's T3
		2	GH146-Gal4>+	10			****	<0.0001 (1 vs. 2)
		3	+>UAS-Gad1.IR	10			***	0.0008 (1 vs. 3)
S4C	24 hr Rapid Tol.	1	VT43924-Gal4>UAS-Tbh.IR	11	One-way ANOVA	P=0.1922
		2	VT43924-Gal4>+	9
		3	+>UAS-Tbh.IR	9
S4D, left	4 hr Rapid Tol.	1	2721-Gal4>UAS-Shibire(ts)	8	Brown-Forsythe	Dunnett's T3
		2	2721-Gal4>+	8			ns	0.1150 (1 vs. 2)
		3	+>UAS-Shibire(ts)	7			ns	0.3360 (1 vs. 3)
S4D, right	4 hr Rapid Tol.	1	2721-Gal4>UAS-Shibire(ts)	10	One-way ANOVA	P=0.4427
		2	2721-Gal4>+	10
		3	+>UAS-Shibire(ts)	10
S4D', left	Sensitivity	1	2721-Gal4>UAS-Shibire(ts)	8	One-way ANOVA	Holm-Šídák's
		2	2721-Gal4>+	8			**	0.0066 (1 vs. 2)
		3	+>UAS-Shibire(ts)	7			ns	0.4731 (1 vs. 3)
S4D', right	Sensitivity	1	2721-Gal4>UAS-Shibire(ts)	10	One-way ANOVA	P=0.7247
		2	2721-Gal4>+	10
		3	+>UAS-Shibire(ts)	10
S4E	4 hr Rapid Tol.	1	2721-Gal4>UAS-Gad1.IR	10	One-way ANOVA	P=0.3352
		2	2721-Gal4>+	11
		3	+>UAS-Gad1.IR	11
S4E'	Sensitivity	1	2721-Gal4>UAS-Gad1.IR	8	Kruskal-Wallis	Dunn's
		2	2721-Gal4>+	8			***	0.0002 (1 vs. 2)
		3	+>UAS-Gad1.IR	8			**	0.0035 (1 vs. 3)
S4F, left	4 hr Rapid Tol.	1	VT43924-Gal4>UAS-Inx7.IR	10	One-way ANOVA	P=0.2241
		2	VT43924-Gal4>+	10
		3	+>UAS-Inx7.IR	11
S4F, right	4 hr Rapid Tol.	1	VT64246-Gal4>UAS-Inx6.IR	10	One-way ANOVA	P=0.1116
		2	VT64246-Gal4>+	10
		3	+>UAS-Inx6.IR	10
S4F', left	Sensitivity	1	VT43924-Gal4>UAS-Inx7.IR	10	One-way ANOVA	Holm-Šídák's
		2	VT43924-Gal4>+	10			*	0.0423 (1 vs. 2)
		3	+>UAS-Inx7.IR	11			*	0.0423 (1 vs. 3)
S4F', right	Sensitivity	1	VT64246-Gal4>UAS-Inx6.IR	10	Kruskal-Wallis	Dunn's
		2	VT64246-Gal4>+	10			**	0.0059 (1 vs. 2)
		3	+>UAS-Inx6.IR	10			****	<0.0001 (1 vs. 3)
S5A	Chronic Tol.	1	2721-Gal4,tub-Gal80(ts)>UAS-Ddc.IR	19	One-way ANOVA	Holm-Šídák's
		2	2721-Gal4,tub-Gal80(ts)>+	17			ns	0.1684 (1 vs. 2)
		3	+>UAS-Ddc.IR	16			*	0.0108 (1 vs. 3)
S5A'	Sensitivity	1	2721-Gal4,tub-Gal80(ts)>UAS-Ddc.IR	19	Kruskal-Wallis	Dunn's
		2	2721-Gal4,tub-Gal80(ts)>+	17			***	0.0004 (1 vs. 2)
		3	+>UAS-Ddc.IR	16			ns	>0.9999 (1 vs. 3)
S5B	Chronic Tol.	1	17d-Gal4>UAS-Shibire(ts)	15	One-way ANOVA	Holm-Šídák's
		2	17d-Gal4>+	17			*	0.0317 (1 vs. 2)
		3	+>UAS-Shibire(ts)	15			****	<0.0001 (1 vs. 3)
S5B', right	Sensitivity	1	17d-Gal4>UAS-Shibire(ts)	16	One-way ANOVA	Holm-Šídák's
		2	17d-Gal4>+	15			**	0.0053 (1 vs. 2)
		3	+>UAS-Shibire(ts)	15			****	<0.0001 (1 vs. 3)
S5C, left	Chronic Tol.	1	GH146-Gal4>UAS-Rdl.IR	12	Brown-Forsythe	P=0.01430
		2	GH146-Gal4>+	12
		3	+>UAS-Rdl.IR	16
S5C, right	Chronic Tol.	1	2721-Gal4>UAS-Rdl.IR	14	One-way ANOVA	P=0.0952
		2	2721-Gal4>+	14
		3	+>UAS-Rdl.IR	14
S5C', left	Sensitivity	1	GH146-Gal4>UAS-Rdl.IR	12	Brown-Forsythe	Dunnett's T3
		2	GH146-Gal4>+	12			ns	0.2450 (1 vs. 2)
		3	+>UAS-Rdl.IR	16			***	0.0001 (1 vs. 3)
S5C', right	Sensitivity	1	2721-Gal4>UAS-Rdl.IR	14	Kruskal-Wallis	Dunn's
		2	2721-Gal4>+	14			*	0.0231 (1 vs. 2)
		3	+>UAS-Rdl.IR	14			**	0.0016 (1 vs. 3)
