# Supplementary material for: Memory-like states created by the first ethanol experience are encoded into the Drosophila mushroom body learning and memory circuitry in an ethanol-specific manner
Source: PLoS Genet. 2025 Feb 3;21(2):e1011582. doi: 10.1371/journal.pgen.1011582 (PMC11801723; doi:10.1371/journal.pgen.1011582)
Supplement: S3 Table — (XLSX) [file pgen.1011582.s008.xlsx]

## Sheet: Guide
Data is labeled with letters, A-Z, from left to right for each graph. Multiple sub-panels are separated by a empty columns

## Sheet: Fig 1A
A	B		C	D		E	F		G	H
15.375	7.5		9.375	10.2		7.8	8.25		5.55	5.208
11.1	12		10.8	5.75		4.5	6		5.9	4.4
15.333	6		12.643	12.5		10.857	5.714		2.625	3.714
14.5	6		10.083	16.25		6	4.5		3.9	2.571
17	12.667		8.5	14.5		8.229	12.3		5.333	7.2
18.75	13.067		16.25	12.268		11.833	8.357		2.6	3.375
21.5	16.2		16.286	11.679		13.5	9.75		1.083	5.083
16.5	13.75		18	6.25		7.5	6		2.875	-0.343
21.6	15.2		15.125	9.167		8.75	7		-0.9	9.043
20			20.591	8.727		5	11		0.625	2.743
			19.091	7		8.4	8		4.575	-0.814
			16.636	11.4		6	8.7		-2.7	5.6

## Sheet: Fig 1B
A	B		C	D		E	F
20.667	12.4		3	7.5		11.333	23
18.5	15.9		4	11		13	19.5
14.7	16.3		2.2	4.5		10.5	21.5
19.2	15		3.5	8		12	19
16.125	12.5		5.4	7.5		10.875	23
16.5	12.9		1.8	6		12	21.6
15.6	7.5		4.929	2.7		14.4	28.5
15.667	12.75		6	-0.5		11.333	25.5

## Sheet: Fig 1C
A	B	C	D	E	F		G	H	I
17.5	12	10.2	7.8	11	0.8		14	15	23
19.2	16	16	10.2	10	4.5		12	12	23
12.5	16.636	16.8	7.6	12	6		15	12	24
23.95	8	12.5	10.6	10.8	3		10.25	16	21.6
19.091	17.333	16.5	4.714	4.8	4.5		10.909	13.5	25.2
23.833	5.85	22.5	7.5	8.1	14.5		10.667	12	20.4
10	4	23.429	16.5	8	9		18	11.571	28
12	3.9	18	14.4	7.2	9		18	15	27
16.5	14	14	11	3	4.571		12	16	30
11.75	11.75	20.4	12.6	8	4.95		13	12	18
17.7			15.75	1.2			10.8		30
			12.375

## Sheet: Fig 1D
A	B	C	D	E	F		G	H	I
20.175	14	19.875	16.5	17.25	13.5		19	15	24
28.333	12.5	25.2	17.786	20.4	14.25		17.5	10.714	24.75
25.029	13.543	21.214	19.5	16.5	0.8		15.6	15	28
26	15.5	22	16.125	18.9	9		14	10.875	21
19.25	13.8	24.75	16.8	11.743	11		15	10.8	22
19.114	21.75	21.333	13.2	14.857	16.286		14.25	9.3	19.714
21	20	20.625	20.308	15.6	11.357		14	9.692	17.143
18.357	16.5	21.2	15.875	21.75	13.625		18	13	21.375
17	19.5	19.543	19.5	16.714			13.5	10.5
18.4		21		13.6
15.943				14.2
				15.375

## Sheet: Fig 2A
A	B	C		D	E	F	G
32.857	30	17.6		16.2	14.25	5.25	7.5
24	33	16.75		15	11.75	5.5	18.2
21.429	36.917	14.5		17.4	7.5	9	23.1
29.143	23.357	20.5		19.5	28.2	21	23
25	34.5	20.4		21.5	22	23.25	24.15
25.8	30	27		20.55	30	17	22.75
32.5	28.643	29.4		12.5	26.4	22.8
28.75	29.714	26		22.2	19.5	21.75
32.4	26.25	24		17.1	18	17.25
22.5		22		17
30		30
24

## Sheet: Fig 2A`
A	B	C		D	E	F	G
17.143	20	22		22.8	21	27	27
20	19.5	29		18	23.25	28.5	19
24	10.333	29		15.6	24	24	17.4
18	20.143	23		16.5	12	18	18
21	12	24		17.5	17	21	17.25
21	15.75	18		14.25	12	22	20
17	15.5	15.6		22.5	12	18
15.5	13.286	18		18	15	15.75
15.6	17.25	18		22.5	18	16.5
13.5		14		21
15		12
12

## Sheet: Fig 2B
A	B	C
18.5	19	26.5
17.4	14.167	22.714
9.357	14.25	24
12.25	16.286	9
14	18.5	19.5
18.25	23.1	17.625
15.5	19.2	16
16.5	20.25	16
16.95	27	9.429
16.4	21.257	16.75
13.2	24.75	10.286
20.5		9.5

## Sheet: Fig 2B`
A	B	C
16	18	20
15.6	17.333	21
18.5	18	21
17.25	18	21
16	17.5	15.5
15.5	17.4	15.375
16.5	16.8	20
15	18.75	17
16.8	21	24
15.6	21.6	23.25
19.8	21	27
15		28.5

## Sheet: Fig 2C
A	B	C		D	E	F		G	H	I
14	25.25	11.5		12	27	13.5		14	16.5	17.9
16	24	16.5		15.375	28.4	19.65		12.667	20	18
21	20.5	15.75		15.5	8.857	8		10.286	21.75	8.057
16.9	24.45	11		9.75	13.5	16		21.333	18.8	18.75
13.875	23.5	10.5		18	12	14		13.333	16	15.25
19.9	30	12.75		3	9.75	10.95		11	12.9	15.9
22.8	31.5	12		1.2	12.5	7.429		14.045	16.629	19.5
18	28	18		7.2	9.5	12.9		12	13.381	12
23.55		16.5		10.8	19.8	2.679		12	12	10.5
23		19.75			16.5	8		13.714	15.9	7.5
								12.545		9.2

[truncated: 84 more sheets: Fig 2C`, Fig 2D, Fig 2D`, Fig 3A, Fig 3A`, Fig 3B, Fig 3B`, Fig 3C, Fig 3C`, Fig 4A, Fig 4A`, Fig 4B, Fig 4B`, Fig 4C, Fig 4C`, Fig 4D, Fig 4D`, Fig 4E, Fig 4E`, Fig 5A …]
